# Supplementary material for: Cumulative Radiation Dose from Medical Imaging in Children with Congenital Heart Disease: A Systematic Review
Source: Children (Basel). 2023 Mar 30;10(4):645. doi: 10.3390/children10040645 (PMC10136955; doi:10.3390/children10040645)
Supplement: Supplementary file 1 [file children-10-00645-s001.zip]

Archive with 1 entries (1 files):
- children-2264902-Supplementary.pdf
